# Supplementary material for: Dopamine Partial Agonists in Pregnancy and Lactation: A Systematic Review
Source: Pharmaceuticals (Basel). 2025 Jul 6;18(7):1010. doi: 10.3390/ph18071010 (PMC12299336; doi:10.3390/ph18071010)
Supplement: Supplementary file 1 [file pharmaceuticals-18-01010-s001.zip]

Archive with 1 entries (1 files):
- Koukopoulos et al 2025 Partial DA agonists in pregnancy_Pharmaceuticals_Suppl_Rev.pdf
